# Supplementary material for: Long-Term Outcomes of Multimodal Prehabilitation with High Protein Oral and HMB Supplementation in Sarcopenic Surgical Patients: The HEROS Study
Source: Nutrients. 2026 Feb 22;18(4):703. doi: 10.3390/nu18040703 (PMC12943104; doi:10.3390/nu18040703)
Supplement: Supplementary file 1 [file nutrients-18-00703-s001.zip]

Archive with 10 entries (10 files):
- ESM.pdf
- Supplementary Figure S1.png
- Supplementary Figure S2.png
- Supplementary Figure S3.png
- Supplementary Figure S4.png
- Supplementary Figure S5.png
- Supplementary Figure S6.png
- Supplementary Figure S7.png
- Supplementary Figure S8.png
- Supplementary Figure S9.png
